# Supplementary material for: The Biolog EcoPlate™ Technique for Assessing the Effect of Metal Oxide Nanoparticles on Freshwater Microbial Communities
Source: Nanomaterials (Basel). 2021 Jul 8;11(7):1777. doi: 10.3390/nano11071777 (PMC8308119; doi:10.3390/nano11071777)
Supplement: Supplementary file 1 [file nanomaterials-11-01777-s001.zip]

Archive with 1 entries (1 files):
- nanomaterials-1257607-supplementary.pdf
